# Supplementary material for: High-Throughput Video Processing of Heart Rate Responses in Multiple Wild-type Embryonic Zebrafish per Imaging Field
Source: Sci Rep. 2019 Jan 15;9:145. doi: 10.1038/s41598-018-35949-5 (PMC6333808; doi:10.1038/s41598-018-35949-5)
Supplement: Supplementary file 3 — Data S1 [file 41598_2018_35949_MOESM3_ESM.xlsx]

## Sheet: HR26-CDEP
DMSO, 0.4%	0.1	1	5	10	40		ug/ml
129	138.5	142	135	155	160
135	161	135.5	142	135	148
148	146.5	141.5	148	147
155	151.5	150	167.5	147
155		140	160	161
148		155	161	122
145		161	161	161
147		161
161		168
161		148
161
174			Not used

## Sheet: HR27-CDEP
DMSO, 0.4%	0.1	1	5	10	40		ug/ml
155	148	151	129	161	161
129	135	142	155	155	151.5
148	152.5	132	174	161	148
141.5	161	148	168	158
161	148	141	160	174
163	167	152.5	161	154
155	160	168	174	155
167	161	154		167
	162	155		155
	166.5	168
	174	154
		149
			Not used

## Sheet: HR28b-CDEp
DMSO, 0.4%	1	10	40		ug/ml
148	161	131	148
143.5	141.5	138	123
167.5	164	131.5	143.5
144	59*	151	138
144	151	151	105
160	145	131	125
171	158	158	121.5
164	137	157.5	108.5
138	163	150	138
164	158	158	138
164	158	158	85*
167.5	160.5	167	131
164	151	138	131
177	167.5	151	124.5
163	164	143	118
158	171	171	101.5
182	164		197
	177.5
	183.5
	164

## Sheet: HR29b-CDEP
DMSO, 0.4%	1	10	40		ug/ml
128	144	121.5	118
144	138	137.5	120
147	154	127	120.5
147	134	126	120.5
126	140	119	154
133	134	130	83.5
127	140	140	127
154	100	140	107
147	134	140	120
154	150.5	147	120
157	150.5	127	130.5
164	153	127	134
164	133	134	134
	140.5	133.5	114
	160	173
	157.5	140

## Sheet: HR38-CDEP
DMSO,0.4%	0.1	1	10	40		ug/ml
149.5	140	159	148	128
173	170	189	161	105
174	167	155	153	145
152.5	147	167		141
181	173	167		136
174	167	161		139
154	167	140.5		127
153		163.5		134
161				140
174				114
				147
				133
				134

## Sheet: Combined CDEP
DMSO,0.4%	0.1	1	10	40
149.5	140	161	131	148
173	170	141.5	138	123
174	167	164	131.5	143.5				DMSO, 1, 10, and 40 ug/ml are from HR38 + 28b + 29b
152.5	147	59*	151	138
181	173	151	151	105				0.1 ug/ml are from 38 + 26+27
174	167	145	131	125
154	167	158	158	121.5
153	148	137	157.5	108.5
161	135	163	150	138
174	152.5	158	158	138
155	161	158	158	85
129	148	160.5	167	131
148	167	151	138	131
141.5	160	167.5	151	124.5
161	161	164	143	118
163	162	171	171	101.5
155	166.5	164	121.5	197*
167	174	144	137.5	118
129	138.5	138	127	120
135	161	154	126	120.5
148	146.5	134	119	120.5
155	151.5	140	130	154
155		134	140	83.5
148		140	140	127
145		100	140	107
147		134	147	120
161		150.5	127	120
161		150.5	127	130.5
161		153	134	134
174		133	133.5	134
		140.5	173	114
		160	140	128
		157.5	148	105
		159	161	145
		189	153	141
		155		136
		167		139
		167		127
		161		134
		140.5		140
		163.5		114
				147
				133
				134

## Sheet: HR9-clonidine
100	30	DMSO	10	3	HBSS		ug/ml
109	117	120	115	84	136
117	132	126	120	120	145
121	156	144	120	144	132
103	123	141	138	124	132
123	114	138	127	141	135
123	120	156	124	135	150
144		144	141	144	132
117			150.5	132
123			126	138
132			141

## Sheet: HR11-clonidine
100	30	DMSO	10	3	HBSS		ug/ml
114	114	120	132	129	123
114	120	120	114	120	132
114	120	132	126	135	132
123	129	129	120	138	135
120	120	126	132	135	129
126	96	132	132	138	135
123			126	138	126
114			129	114	132
114			132	138	144
104			126	144

## Sheet: Combined clonidine
HBSS	DMSO, 0.4%	3	10	30	100		ug/ml
123	120	129	132	114	114
132	120	120	114	120	114
132	132	135	126	120	114
135	129	138	120	129	123
129	126	135	132	120	120
135	132	138	132	96	126
126	120	138	126	117	123
132	126	114	129	132	114
144	144	138	132	156	114
136	141	144	126	123	104
145	138	84	115	114	109
132	156	120	120	120	117
132	144	144	120		121
135		124	138		103
150		141	127		123
132		135	124		123
		144	141		144
		132	150.5		117
		138	126		123
			141		132

## Sheet: HR 39-epinephrine
DMSO, 0.4%	HBSS, 10%	10	40	80		ug/ml
161	154	167	167	174
141	147	176	179	187
169	154	175	168	174
154	154	182	175	174
152	163	178.5	169	174
	161	176	160	183
			175	168
			188.5	183
			186	171

[truncated: 35 more sheets: HR 40-epinephrine, Combined epinephrine, HR32-B0, HR33-B0, combined B0, HR43-B50, HR44-B50, Combined B50, HR34-B100, HR35-B100, combined B100, HR45-Flaming Red Oak, HR46-Flaming Red Oak, Combined flaming red oak, data for linear regression, H9-linreg, HR11-linreg, Combined clonidine lin reg, HR39-Epinephrine lin reg, HR40-epinephrine lin reg …]
